# Supplementary material for: Radiosynthesis and Bioevaluation of 99mTc-Labeled Isocyanide Ubiquicidin 29-41 Derivatives as Potential Agents for Bacterial Infection Imaging
Source: Int J Mol Sci. 2024 Jan 15;25(2):1045. doi: 10.3390/ijms25021045 (PMC10816394; doi:10.3390/ijms25021045)
Supplement: Supplementary file 1 [file ijms-25-01045-s001.zip]

Archive with 1 entries (1 files):
- ijms-2805725-supplementary.pdf
